# Supplementary material for: Macrophage Subsets in Obesity, Aligning the Liver and Adipose Tissue
Source: Front Endocrinol (Lausanne). 2020 Apr 29;11:259. doi: 10.3389/fendo.2020.00259 (PMC7201095; doi:10.3389/fendo.2020.00259)
Supplement: Table S1 — Summary of scRNA-seq studies. [file Table_1.xlsx]

## Sheet: Table S1
Reference	Species	Tissue	Disease	Platform
27	Mouse	Liver	NASH	10x Genomics Chromium
28	Human and mouse	Liver	Fibrosis	10x Genomics Chromium
57	Mouse	Liver	NAFLD	10x Genomics Chromium
61	Human and mouse	Adipose Tissue	Obesity	MARS-seq
77	Mouse	Adipose Tissue	De novo lipogenesis	10x Genomics Chromium
78	Mouse	Adipose Tissue	Obesity	Fluidigm - C1 platform
79	Mouse	Adipose Tissue	Obesity and Netrin-1	10x Genomics Chromium
80	Mouse	Adipose Tissue	Obesity and Caloric Restriction	10x Genomics Chromium
