# Supplementary material for: Macrophage Subsets in Obesity, Aligning the Liver and Adipose Tissue
Source: Front Endocrinol (Lausanne). 2020 Apr 29;11:259. doi: 10.3389/fendo.2020.00259 (PMC7201095; doi:10.3389/fendo.2020.00259)
Supplement: Table S2 — Genes associated with M1/M2 modules and Res-macs. [file Table_2.XLSX]

## Sheet: geneModule7
Lap3
Ncoa7
Ifit2
Stat1
Trim21
Sco2
Ccl8
Lgals3bp
Parp9
Samd9l
Ifih1
Ifit3
Dtx3l
Sp110
Trim26
Szrd1
Pgm1
Ifi35
Irf7
Nt5c3
Epsti1
Ddx60
Tnfsf13b
Xaf1
Dnaja1
Rsad2
Irf9
Mid1
Rpl10l
Ifitm1
Rtp4
Gltp
Sh3pxd2a
Phf11
Rab8a
Helz2
Ifi27
Cerk
Parp12
Oas2
Dysf
Mx1
Ifitm3
Cmpk2
Ifitm2
Ifi44
Oasl2
Ano6
Herc6
Dhx58
Isg15
Ly6e
Itgae
Mafa
Ddx58
Siglec1
Fbxw11
Eif2ak2
Oas1b
Oas3
Ifit1
Gcnt2
Gmpr
Rnf213
Mx2
Ngrn
Txndc12
Trim5
Rtcb
Tor1b

## Sheet: geneModule8
Cxcl9
Fam26f
Il27
Cxcl10
Batf2
Serping1
Gbp2b
Aim2
Gbp5
Hapln3
Gbp4
Mdk
Vamp5
Nfix
Ankrd22
Apol6
Gbp2
Slc6a12
Jak2
Psmb9
Ube2l6
Tap1
Wars
Dcaf6
Psmb10
Tifa
Dynlt1f
Tnfsf10
Btnl4
Nmi
Psmb8
Zdhhc8
Apol8
Cxcl11
Elf4
Serpini1
Alpk1
Tap2
Parp14
Srrt
C920025E04Rik
Slamf7
Stat2
Rbck1
Prpf3
Gm11127
Tmem140
Aatf
Sp140
Trafd1
Kcnj2
Apol7a
Itgal
Nup50
Cfb
Ubd
Mr1
Slc15a4
Vps36
Pml
Tm9sf3
Lrrcc1
Orc3
Usp9x
Adar
Mfap1a
Mov10
Plekha7
Nlrc5
H2-D1
Sp100
Trank1
Mia3
Oat
Cldn7
Zfp668
Selt
Paxip1
D17Wsu92e
Tm9sf2
Tut1
Oscar

## Sheet: geneModule9
Cpne6
Vwa8
Wdfy1
Ocstamp
Clcnka
Rassf2
Dkk2
Ehd4
Hdca1
Slco4a1
Trib3
Commd7
Cars
Zfp511
Ube2e3
Crabp2
Sugp2
Tars
Psat1
Slc1a5
Slc28a3
Slc30a3
Camp
Degs1
Apmap
Asns
Itga5
Ppme1
Bcl2l13
Sars
Ahcyl1
Mthfd2
Slc44a2
Dnajb1
Gm2a
Larp1
Rhbdd1
Cebpg
Aars
Gpr183
Csf1
Yars
Sorl1
Zfp598
Cbx1
Hspa1b
Slc25a44
Axin1
Rnmt
Ube4b
Galnt11
Phgdh
Serpine1
Serpinh1
Dag1
Gars
Tmem2
Col22a1
Cnksr3
Adm2
Mars
Hebp2
Satb1
Ebag9
Tnfsf14
Map3k8
Cpne8
Srf
Jmjd1c
Rnps1
Hspa1a
Fbxo33
Cd300c
Gng2
Sptan1
H3f3a
Bnip2
Tspan9
Midn

## Sheet: geneModule13
Med22
Acpp
Aga
Srbd1
Naa50
Clic5
3110043O21Rik
Tmem185a
Cks2
Tlr1
Itgb2
Ier3
Cox10
Ryr1
Gmip
Ermap
Sh3pxd2b
Glrx2
Mpc1
Atp5b
Lgals2
Rac1
Tnpo2
Zfp597
Slc11a2
Eci1
Ubr7
Agpat4
Dek
Tab2
Rps4l
Gna15
1600012H06Rik
Mtx2
Smim19
Scn3a
Rfc1
Chpf2
Uqcrfs1
Tlr6
Slco3a1
Tmem183a
Zbtb8os
Scimp
Tmem126b
Ces2h
Idnk
Cog5
Dedd2
Zfp296
Slc43a2
Slc38a6
Vps8
Mdh2
5730508B09Rik
Chd9
Fam162a
Ndufb5
Mrps22
Cox7b
Mrps30
Chkb
Smpdl3a
Decr1
Ankrd12
Hpse
Rmi2
Ddr1
Tor1aip1
Zcchc11
Ppcs
Mrpl18
Apool
Dph5
Fastk
Prkrir
Pcbd1
Thbs1
Mtx3
Thoc7
Mrps18b
Kl
Rabac1
Lyrm5
Mif
Shpk
A2m
Creg1
Rpa3
Uqcrc2
Dffb
Selo
Tinagl1
Mtif2
Mapkapk5
Pld2
Vmo1
Nap1l1
Ggct
Grina
Nqo2
D430042O09Rik
Trp53inp2
D030056L22Rik
Stambp
BC031181
Ms4a14
Afg3l2
Clk2
Evl
Ndufa10
Stk32b
Gpn1
Heg1
Mob3c
Errfi1
Arap1
Dnajc14
Def8
Trim3
Chchd2
Cbr4
Pctp
Arhgap32
Phf2
Dusp1
Ndufa9
Epb41l3
Isca2
Palb2
Ddx47
Zfp637
Pola2
5031414D18Rik
Sdhb
Anxa4
Tfe3
Itk
Lig4
Cdr2
Dll1
Piezo1
Zfp142
Spock2
Atraid
Mief1
Rbpms2
Coq5
Sestd1
Tinf2
Prkd2
Tnc
Lias
Tbca
Mrps25
Pdcd6ip
Socs3
Ndufs4
Pim2
Cyc1
Zbtb40
Fastkd1
Fam120a
Gk2
Crtc2
Trp53bp1
Jade1
Slc30a9
Tada1
Rasa2
Gbas
Cox5a
Sacs
Clec2d
Sdhd
Ufsp2
Il27ra
Crip1
Heatr6
Ets2
Tiam1
Mrpl37
Fbxo4
Sept7
Rnmtl1
Ppp6r3
Uqcrb
Mafg
Mrs2
Uqcc1
Brms1
Dyrk2
Cisd1
Tmem51
Ap3m2
Atp5a1
Dhx16
Ift74
Pgap2
Rab38
Mcts1
Nnt
Slc2a5
Tmem261
Hmgb3
Lpcat2
Grsf1
Dbt
Fancg
Lyplal1
Mrpl15
Smim3
Synj2
Faf1
Abcb9
Dennd3
Ppil3
Hps5
Saal1
Cpt2
Ndrg2
Lrch3
Mad2l2
Suclg2
Cbx3
Cyth3
Acadm
Enthd2
Fam96a
Ctbs
Spryd7
Tmem120a
Eci2
Zhx2
Vnn1
Dyrk4
Dennd1a
Nthl1
Upf1
Rrp8
Tbx3
Papss2
Setmar
Sec22b
Msh6
Ubl4a
Uri1
Ndufa4
Tmem86b
Mrpl30
Stard7
2700049A03Rik
Ttc14
Clcn6
Por
Apbb3
Dicer1
Bcat2
Tmem203
Pilra
Tnfrsf8
Tpra1
Dagla
Osgepl1
Tln2
Plscr1
Nploc4
Myom2
Apex1
Metap2
Serpinb2
Wdr47
Nupl2
Cbr1
R3hdm1
Eral1
Atp5f1
Setd3
Dpy19l4
Acot7
Rhobtb3
Agfg1
Plxnc1
Ric8
Coq3
Lat2
Ano10
Nsmce1
Comtd1
Gtf3c3
Irs2
Set
Diaph1
Chd1l
Naaladl1
Pdxk
Gm11992
Tamm41
Arhgap10
Timm21
Klhl35
Sars2
Slc27a3
Gfod1
Rnf138
Nipsnap1
Meaf6
Extl2
Impdh2
Mrpl45
Bcl3
Hacd3
Calhm1
Ccnh
Mtmr3
Khsrp
Hsp90aa1
Cs
Serbp1
Dock1
Ndufab1
Hibadh
Gtf2h1
Elp3
Pgs1
Serpinb7
Dbr1
Vnn3
Abhd10
Sap30bp
Ccdc51
Ctnnb1
Akap1
Fh1
Snw1
Egr3
Megf9
Nif3l1
Serpinb8
Zswim8
1810022K09Rik
Pde4dip
Runx1
Rer1
Ptk2
Pdxp
Slc9a8
Cant1
Exosc1
Sdad1
Pccb
Pogk
Fkrp
Lrrc58
Sema4b
Rpl26
Metap1
Nudt16l1
Sfxn4
Dusp26
Mdh1
Tcaim
Arv1
Sfr1
Cdv3
Adprhl2
Crk
Ssh1
Bcar3
Naa25
Dnpep
Rpl14
Fam21
Trmt10c
Galm
Il10rb
Tax1bp3
Pvrl2
Plekhg2
Tcerg1
Leprot
Cdkn2d
Ankmy2
Pcdhgb6
Cxcl2
Flot1
Mrpl1
Lyn
Exosc6
Hirip3
Ifna6
Il1r2
Rabepk

## Sheet: geneModule14
Fzd1
Slc31a1
Urod
Tmx4
Tapt1
Rhbdf2
B3gnt2
Invs
Fah
Reep5
Per2
Rasal1
Mob3b
Il1rap
Ddrgk1
Vcl
Slc7a7
Ch25h
Parm1
Nrip1
Npepps
Mtfmt
Cmtm8
Rfxap
Cd300lf
Cd1d1
Spata5l1
Gpt
Ppp1r16a
Spn
Ifnar2
Stat6
Dennd1b
Cdh2
Trim36
Hes6
Sash1
Creb5
Rhbdl3
Tacstd2
Ubl3
Kifc2
Dtna
Agpat9
Atxn1
Pla2g4a
Dram1
Slc37a3
Mc1r
Kcnk13
Foxd2
Pnkd
Clec4f
Dmxl2
Mapk9
Ago1
Cnot10
Myl12a
Tnik
Rab7
Cd1d2
Myo9b
P3h2
Rufy4
6430548M08Rik
Pgd
Arpc2
Dpysl2

## Sheet: geneModule15
Dusp6
Atg7
Gls
Maoa
Hars2
Ccl17
Syt17
Lyz1
Fos
Pelp1
2900026A02Rik
Cybb
Alox5ap
Noct
Il1r1
Card9
Ramp1
Dap
Homer2
Nagpa
Palld
Socs1
Adam28
Dlst
Crh
Trib2
Auh
Ust
Rab33a
Espnl
Egln3
Galnt18
1110012L19Rik
Alox15
Cd14
Wnt5b
Bloc1s5
Exoc2
Rap1gap
Tor3a
Wdr33
Tigd5
Foxq1
Itpripl1
Il17rb
Gpd1l
Rrp1b
Hps1
Bap1
S100a9
Mlkl
Ppp1r14a
Ttc9c
Ktn1
S100a8
Snx8
Irf4
Ppp1r3b
Batf3
Rab40b
Ccdc6
Isyna1
Ccl26
Sulf2
Rasl10a
Rtkn
Zfp317
Ctnnal1
Wnt5a
Gpr65
Gse1
Ints3
Sox8
Hemk1
Nmd3
C5ar1
Cabin1
Dhrs11
C3ar1
Mmp12
Cbr3
Adam15
Sucnr1
Macf1
Pitrm1
Aldh5a1
Rpl28
Daam1
Pitpna
Rassf7
Map1a
Galnt12
Arhgap23
Nlrp12

## Sheet: brainGenes
Sparc
Hexb
Gpr34
Siglech
P2ry12
Olfml3
Tmem119
Ecscr
Serpine2
Slc2a5
Syngr1
Crybb1
Adgrg1
Sall1
Sgce
Cd34
Nav3
Rtn4rl1
Thrsp
Gpr84
Kcnk12
Upk1b
Whrn
Sall3
Csmd3

## Sheet: spleenGenes
Vcam1
Hmox1
Spic
Slc40a1
Fcna
Ccr3
Paqr9
Actn1
Itgad
Gfra2
C6
Tmem26
Mpzl1
Kcna2
Slc45a3
Treml4
Crip2
Kcnj16
Gbp8
Stab2
Slc16a9
Pcolce2
Myo10
Hap1
Vstm4

## Sheet: colonGenes
Ms4a7
H2-Ab1
H2-Eb1
H2-Aa
Cd74
Amica1
Fxyd2
Zmynd15
Adam19
Mgl2
Antxr2
Cd4
Apol7c
Runx3
Mmp13
S100a6
Slamf7
Ccr2
H2-M2
Anpep
Klrb1b
Gpr132
S100a4
Mmp12
Il1r2

## Sheet: liverGenes
Vsig4
Clec4f
Clec1b
Il18bp
C6
Irf7
Slc40a1
Cdh5
Nr1h3
Dmpk
Paqr9
Pcolce2
Kcna2
Gbp8
Iigp1
Helz2
Cd207
Icos
Adcy4
Slc1a2
Rsad2
Slc16a9
Cd209f
Oasl1
Fam167a

[truncated: 1 more sheets: lungGenes]
